# Supplementary material for: Biological Activities Underlying the Cardiovascular Benefits of Olive Oil Polyphenols: Focus on Antioxidant, Anti-Inflammatory, and Anti-Atherogenic Effects
Source: Int J Mol Sci. 2025 Nov 19;26(22):11165. doi: 10.3390/ijms262211165 (PMC12652883; doi:10.3390/ijms262211165)
Supplement: Supplementary file 1 [file ijms-26-11165-s001.zip]

Archive with 1 entries (1 files):
- ijms-3918226-supplementary.pdf
